# Supplementary material for: The Association of Metformin, Other Antidiabetic Medications, and Statins with the Prognosis of Hepatocellular Carcinoma in Patients with Type 2 Diabetes: A Retrospective Cohort Study
Source: Biomedicines. 2024 Jul 24;12(8):1654. doi: 10.3390/biomedicines12081654 (PMC11351525; doi:10.3390/biomedicines12081654)
Supplement: Supplementary file 1 [file biomedicines-12-01654-s001.zip]

Archive with 3 entries (3 files):
- Supplementary files 240724/Figure S1.pdf
- Supplementary files 240724/Figure S2.pdf
- Supplementary files 240724/Supplemental tables_240724.xlsx
