# Supplementary material for: The Association of Metformin, Other Antidiabetic Medications, and Statins with the Prognosis of Hepatocellular Carcinoma in Patients with Type 2 Diabetes: A Retrospective Cohort Study
Source: Biomedicines. 2024 Jul 24;12(8):1654. doi: 10.3390/biomedicines12081654 (PMC11351525; doi:10.3390/biomedicines12081654)
Supplement: Supplementary file 1 [file biomedicines-12-01654-s001.zip › Supplementary files 240724/Supplemental tables_240724.xlsx]

## Sheet: Table S1
Table S1. The FinDM database combines several Finnish national registers to identify all persons who have been diagnosed for diabetes and collect their follow-up data.
				Starting year	Ending year	Used coding system	The identification of persons with diabetes	The follow-up data
The Hospital Discharge Register				1969	1993	ICD-8, ICD-9	x	x
The Care Register for Health Care				1994	2017	ICD-9, ICD-10	x	x
The Register of Primary Health Care Visits				2011	2017	ICD-10, ICPC-2	x	x
Medical Birth Register				1987	2017	ICD-9, ICD10	x	x
The Causes of Death Statistics				1971	2017	ICD-8, ICD-9, ICD-10	x	x
The Special Reimbursement Register				1964	2017	Entitlement to elevated reimbursement	x	x
Prescription database				1993	2017	ATC	x	x
Pension database				1970	2011	ICD-8, ICD-9, ICD-10		x
Pension register				1998	2017	ICD-10		x
Sickness allowance				1982	2017	ICD-8, ICD-9, ICD-10		x
Socioeconomic and census data				1970	2017			x
Earnings and Accrual Register				1998	2017			x
Register of Visual Impairment				1983	2017	ICD-8, ICD-9, ICD-10		x
Registry for Kidney Diseases				1965	2013	ICD-8, ICD-9, ICD-10		x
Finnish Cancer Registry				1953	2017	ICD-O-3, ICD-10		x
ICD = The International Classification of Diseases, ICPC = The International Classification of Primary Care, ATC = Anatomical Therapeutic Chemical Classification, ICD-O = International Classification of Diseases for Oncology

## Sheet: Table S2
Table S2. The International Classification of Diseases (ICD) versions 8, 9 and 10 codes for cirrhosis and hepatitis.
		Cirrhosis	Hepatitis
ICD-10 codes
B18	Chronic viral hepatitis		x
B18.0	Chronic viral hepatitis B with delta-agent		x
B18.1	Chronic viral hepatitis B without delta-agent, Hepatitis B (viral) NOS		x
B18.2	Chronic viral hepatitis C		x
B18.8	Other chronic viral hepatitis		x
B18.9	Chronic viral hepatitis, unspecified		x
B19	Unspecified viral hepatitis		x
B19.0	Unspecified viral hepatitis with hepatic coma		x
B19.9	Unspecified viral hepatitis without hepatic coma, Viral hepatitis NOS		x
K70.1	Alcoholic hepatitis		x
K70.2	Alcoholic fibrosis and sclerosis of liver	x
K70.3	Alcoholic cirrhosis of liver, Alcoholic cirrhosis NOS	x
K70.4	Alcoholic hepatic failure, NOS, acute, chronic, subacute, with or without liver coma	x
K70.9	Alcoholic liver disease, unspecified	x
K72	Hepatic failure, not elsewhere classified	x
K72.0	Acute and subacute hepatic failure	x
K72.1	Chronic hepatic failure	x
K72.9	Hepatic failure, unspecified	x
K73.0	Chronic persistent hepatitis, not elsewhere classified		x
K73.1	Chronic lobular hepatitis, not elsewhere classified		x
K73.2	Chronic active hepatitis, not elsewhere classified		x
K73.8	Other chronic hepatitis, not elsewhere classified		x
K73.80	Other chronic hepatitis, not elsewhere classified		x
K73.89	Other chronic hepatitis, not elsewhere classified		x
K73.9	Chronic hepatitis, unspecified		x
K74	Fibrosis and cirrhosis of liver	x
K74.0	Hepatic fibrosis	x
K74.1	Hepatic sclerosis	x
K74.2	Hepatic fibrosis with hepatic sclerosis	x
K74.3	Primary biliary cirrhosis	x
K74.4	Secondary biliary cirrhosis	x
K74.5	Biliary cirrhosis, unspesified	x
K74.6	Other and unspecified cirrhosis of liver	x
ICD-9 codes
5711A	Alcoholic hepatitis		x
5712A	Alcoholic cirrhosis of liver	x
5713X	Alcoholic liver damage NUD	x
5714A	Chronic persistent hepatitis, not elsewhere classified		x
5714B	Chronic active hepatitis (HbsAg-)		x
5714C	Chronic active hepatitis (HbsAg+)		x
5714X	Chronic hepatitis, other or NUD		x
5715A	Cirrhosis, nonalcoholic	x
5716A	Biliary cirrhosis, primary	x
5716X	Biliary cirrhosis, other	x
5733A	Noninfectious toxic hepatitis		x
5738A	Perihepatitis		x
0700A	Hepatitis A, with hepatic coma		x
0701A	Hepatitis A, without hepatic coma		x
0702A	Hepatitis B, with hepatic coma		x
0703A	Hepatitis B, without hepatic coma		x
0704A	Hepatitis non A, non B, with hepatic coma		x
0705A	Hepatitis non A, non B, without hepatic coma		x
0706X	Unspecified viral hepatitis with hepatic coma, Viral hepatitis NOS		x
0709X	Unspecified viral hepatitis without hepatic coma, Viral hepatitis NOS		x
1305A	Hepatitis, toxoplasmosis		x
ICD-8 codes
07001	Hepatitis infectiosa silvatica		x
07002	Hepatitis infectiosa laboratoria		x
07003	hepatitis infectiosa narcomanica		x
07004	hepatitis infectiosa, unspecified		x
57000	Acute degenerative hepatitis		x
57001	Subacute degenerative hepatitis		x
57100	Alcoholic cirrhosis of liver	x
57190	Cirrhosis of the liver with hypertension of the portal vein, nonalcoholic	x
57198	Cirrhosis of the liver, other nonalcoholic	x
57199	Cirrhosis of the liver, unspecified	x
57299	Suppurative hepatitis and liver abscess		x
57300	Hepatitis, NOS		x

## Sheet: Table S3
Table S3. Patient characteristics of the whole cohort according to antidiabetic medication (ADM) and statin use
		Metformin		Insulin		Other ADM		Statin
		Yes (%)	No (%)	Yes (%)	No (%)	Yes (%)	No (%)	Yes (%)	No (%)	Total (%)
Total		885 (100)	498 (100)	533 (100)	850 (100)	749 (100)	634 (100)	529 (100)	854 (100)	1383 (100)
Sex
	Man	733 (83)	376 (76)	426 (80)	683 (80)	598 (80)	511 (81)	435 (82)	674 (79)	1109 (80)
	Woman	152 (17)	122 (24)	107 (20)	167 (20)	151 (20)	123 (19)	94 (18)	180 (21)	274 (20)
Education
	Basic	275 (31)	149 (30)	178 (33)	246 (29)	235 (31)	189 (30)	168 (32)	256 (30)	424 (31)
	Intermediate	338 (38)	207 (42)	206 (39)	339 (40)	281 (38)	264 (42)	213 (40)	332 (39)	545 (39)
	Higher	272 (31)	142 (29)	149 (28)	265 (31)	233 (31)	181 (29)	148 (28)	266 (31)	414 (30)
Follow-up time
	Median	0.5	0.3	0.4	0.4	0.4	0.4	0.5	0.3	0.4
	Interquartile range	0.1−1.5	0.04−1.0	0.07−1.2	0.09−1.3	0.08−1.3	0.09−1.2	0.1−1.4	0.06−1.2	0.08−1.3
Duration of diabetes
	Median	9.9	9.0	13.7	7.7	10.4	8.5	11.4	8.6	9.6
	Interquartile range	6.1−14.9	5.1−15.9	9.1−18.1	4.4−11.7	6.9−15.2	4.3−15.2	7.2−16.7	5.0−13.5	5.6−15.2
	1 −<7 years	276 (31)	183 (37)	80 (15)	379 (45)	190 (25)	269 (42)	130 (25)	329 (39)	459 (33)
	7−<14 years	354 (40)	166 (33)	195 (37)	325 (38)	334 (45)	186 (29)	196 (37)	324 (38)	520 (38)
	14−<44 years	255 (29)	149 (30)	258 (48)	146 (17)	225 (30)	179 (28)	203 (38)	201 (24)	404 (29)
Hepatitis
	No	830 (94)	450 (90)	486 (91)	794 (93)	699 (93)	581 (92)	495 (94)	785 (92)	1280 (93)
	Yes	55 (6)	48 (10)	47 (9)	56 (7)	50 (7)	53 (8)	34 (6)	69 (8)	103 (7)
Cirrhosis
	No	695 (79)	354 (71)	381 (71)	668 (79)	579 (77)	470 (74)	438 (83)	611 (72)	1049 (76)
	Yes	190 (21)	144 (29)	152 (29)	182 (21)	170 (23)	164 (26)	91 (17)	243 (28)	334 (24)
Age at HCC diagnosis
	Median	71	72	71	72	72	71	72	71	72
	Interquartile range	66−78	65−80	65−77	66−79	66−79	65−78	67−78	65−78	66−78
	65−74 years	392 (44)	177 (36)	236 (44)	333 (39)	313 (42)	256 (40)	233 (44)	336 (39)	569 (41)
	40−64 years	184 (21)	120 (24)	127 (24)	177 (21)	148 (20)	156 (25)	92 (17)	212 (25)	304 (22)
	75−94 years	309 (35)	201 (40)	170 (32)	340 (40)	288 (38)	222 (35)	204 (39)	306 (36)	510 (37)
Stage
	Local	173 (20)	119 (24)	105 (20)	187 (22)	167 (22)	125 (20)	97 (18)	195 (23)	292 (21)
	Advanced	228 (26)	135 (27)	153 (29)	210 (25)	204 (27)	159 (25)	122 (23)	241 (28)	363 (26)
	Unknown	484 (55)	244 (49)	275 (52)	453 (53)	378 (50)	350 (55)	310 (59)	418 (49)	728 (53)
HCC = hepatocellular carcinoma

## Sheet: Table S4
Table S4. Distribution of statin and other antidiabetic medication use
		Statins		Other antidiabetic (ADM) medication
Medication used	ATC codes	n	% of users	n	% of users
Atorvastatin		122	23
	C10AA01, C10BA05, C10BA08, C10BX03, C10BX06, C10BX08, C10BX11, C10BX12, C10BX15, C10BX18, C10BX19
Fluvastatin		30	6
	C10AA04
Lovastatin		15	3
	C10AA02, C10BA01
Pravastatin		22	4
	C10AA03, C10BA03, C10BA11, C10BA12, C10BX02
Rosuvastatin		40	8
	C10AA07, C10BA06, C10BA07, C10BA09, C10BX05, C10BX07, C10BX09, C10BX10, C10BX13, C10BX14, C10BX16, C10BX17, A10BH52
Simvastatin		383	72
	C10AA01, C10BA02, C10BA04, C10BX01, C10BX04, A10BH51
Dipeptidyl peptidase-4 inhibitors				217	29
	A10BD07, A10BD08, A10BD10, A10BD11, A10BD13, A10BD18, A10BD22, A10BD25, A10BD27, A10BD09, A10BD12, A10BD19, A10BD21, A10BD24, A10BH01, A10BH02, A10BH03, A10BH04, A10BH05, A10BH06, A10BH07, A10BH08, A10BH51, A10BH52
Glinides				15	2
	A10BX02, A10BX03, A10BX08
Thiazolidineodines				73	10
	A10BD03, A10BD05, A10BD26, A10BD06, A10BD09, A10BD12, A10BG01, A10BG02, A10BG03, A10BG04
Glucagon-like peptide-1 analogues				24	3.20427
	A10BJ01, A10BJ02, A10BJ03, A10BJ04, A10BJ05, A10BJ06, A10BJ07, A10BX04, A10BX07
Guar Gum				22	2.93725
	A10BX01
Sodium-glucose Cotransporter-2 Inhibitors				11	1.46862
	A10BD15, A10BD16, A10BD20, A10BD23, A10BD25, A10BD27, A10BD19, A10BD21, A10BD24, A10BK01, A10BK02, A10BK03, A10BK04, A10BK05, A10BK06, A10BK07
Sulfonylureas				535	71.4286
	A10BD02, A10BB01, A10BB02, A10BB03, A10BB04, A10BB05, A10BB06, A10BB07, A10BB08, A10BB09, A10BB10, A10BB11, A10BB12, A10BB31, A10BD04

## Sheet: Table S6
Table S6. Patient characteristics of those with only localized tumors according to antidiabetic medication (ADM) and statin use
		Metformin		Insulin		Other ADM		Statin
		Yes (%)	No (%)	Yes (%)	No (%)	Yes (%)	No (%)	Yes (%)	No (%)	Total (%)
Total		173 (100)	119 (100)	105 (100)	187 (100)	167 (100)	125 (100)	97 (100)	195 (100)	292 (100)
Sex
	Man	143 (83)	92 (77)	79 (75)	156 (83)	139 (83)	96 (77)	78 (80)	157 (81)	235 (80)
	Woman	30 (17)	27 (23)	26 (25)	31 (17)	28 (17)	29 (23)	19 (20)	38 (19)	57 (20)
Education
	Basic	56 (32)	28 (24)	34 (32)	50 (27)	51 (31)	33 (26)	26 (27)	58 (30)	84 (29)
	Intermediate	62 (36)	49 (41)	39 (37)	72 (39)	65 (39)	46 (37)	48 (49)	63 (32)	111 (38)
	Higher	55 (32)	42 (35)	32 (30)	65 (35)	51 (31)	46 (37)	23 (24)	74 (38)	97 (33)
Follow-up time
	Median	0.8	0.6	0.6	0.8	0.8	0.7	0.6	0.7	0.7
	Interquartile range	0.1−2.9	0.08−2.4	0.06−2.5	0.2−2.7	0.2−2.9	0.08−2.0	0.1−2.5	0.1−2.8	0.1−2.7
Duration of diabetes
	Median	9.6	9.5	12.3	7.8	9.8	8.1	10.2	9.3	9.6
	Interquartile range	5.3−13.9	6.0−16.0	8.2−16.9	4.6−12.3	6.8−13.9	3.7−15.8	5.9−15.7	5.3−14.2	5.3−14.9
	1−<7	61 (35)	34 (29)	15 (14)	80 (43)	43 (26)	52 (42)	31 (32)	64 (33)	95 (33)
	7−<14	70 (40)	47 (39)	45 (43)	72 (39)	84 (50)	33 (26)	37 (38)	80 (41)	117 (40)
	14−<44	42 (24)	38 (32)	45 (43)	35 (19)	40 (24)	40 (32)	29 (30)	51 (26)	80 (27)
Hepatitis
	No	161 (93)	112 (94)	96 (91)	177 (95)	159 (95)	114 (91)	89 (92)	184 (94)	273 (93)
	Yes	12 (7)	7 (6)	9 (9)	10 (5)	8 (5)	11 (9)	8 (8)	11 (6)	19 (7)
Cirrhosis
	No	132 (76)	88 (74)	76 (72)	144 (77)	124 (74)	96 (77)	75 (77)	145 (74)	220 (75)
	Yes	41 (24)	31 (26)	29 (28)	43 (23)	43 (26)	29 (23)	22 (23)	50 (26)	72 (25)
Age at HCC diagnosis
	Median	71	72	70	72	72	70	73	70	71
	Interquartile range	65−77	64−80	63−77	65−79	66−79	63−77	66−79	63−78	65−78
	65−74	81 (47)	38 (32)	43 (41)	76 (41)	71 (43)	48 (38)	39 (40)	80 (41)	119 (41)
	40−64	40 (23)	32 (27)	30 (29)	42 (22)	36 (22)	36 (29)	18 (19)	54 (28)	72 (25)
	75−94	52 (30)	49 (41)	32 (30)	69 (37)	60 (36)	41 (33)	40 (41)	61 (31)	101 (35)
HCC = hepatocellular carcinoma

## Sheet: Table S5
Table S5. Estimation results from Cox proportional hazard models of mortality from all causes, HCC and other causes in the whole cohort
			Overall Survival			HCC survival				Other Survival				Censored		Total
			HR	95% CI		HR	95% CI	n		HR	95% CI	n
Sex
		Man	1.00	Ref.		1.00	Ref.	804		1.00	Ref.	155		150		1109
		Woman	1.13	(0.98−1.30)		1.21	(1.04−1.41)	221		0.74	(0.50−1.12)	30		23		274
Education
		Basic	1.00	Ref.		1.00	Ref.	313		1.00	Ref.	53		58		424
		Intermediate	0.97	(0.84−1.11)		0.93	(0.80−1.08)	389		1.17	(0.82−1.66)	83		73		545
		Higher	1.03	(0.89-1.19)		1.05	(0.90−1.23)	323		0.89	(0.60−1.32)	49		42		414
Duration of diabetes
		1−<7 years	1.00	Ref.		1.00	Ref.	332		1.00	Ref.	67		60		459
		7−<14 years	1.09	(0.94−1.25)		1.14	(0.97−1.33)	395		0.84	(0.59−1.21)	61		64		520
		14−<44 years	1.11	(0.95−1.31)		1.10	(0.92−1.32)	298		1.17	(0.78−1.75)	57		49		404
Diagnosis of hepatitis
		No	1.00	Ref.		1.00	Ref.	963		1.00	Ref.	167		150		1280
		Yes	0.92	(0.72−1.16)		0.84	(0.65−1.10)	62		1.40	(0.83−2.35)	18		23		103
Diagnosis of cirrhosis
		No	1.00	Ref.		1.00	Ref.	801		1.00	Ref.	135		113		1049
		Yes	1.00	(0.86−1.16)		0.97	(0.83−1.15)	224		1.11	(0.78−1.59)	50		60		334
Year of HCC diagnosis
		1998−2006	1.00	Ref.		1.00	Ref.	336		1.00	Ref.	83		5		424
		2007−2011	0.84	(0.72−0.97)		0.88	(0.75−1.04)	314		0.64	(0.45−0.93)	53		12		379
		2012−2017	0.68	(0.58−0.79)		0.75	(0.63−0.89)	375		0.37	(0.25−0.56)	49		156		580
Age at HCC diagnosis
		65−74 years	1.00	Ref.		1.00	Ref.	413		1.00	Ref.	79		77		569
		40−64 years	0.87	(0.74−1.01)		0.91	(0.76−1.08)	211		0.70	(0.47−1.05)	37		56		304
		75−94 years	1.22	(1.07−1.39)		1.22	(1.06−1.41)	401		1.20	(0.85−1.69)	69		40		510
Stage
		Local	1.00	Ref.		1.00	Ref.	~210		1.00	Ref.	~60		~20		292
		Advanced	2.43	(2.05−2.88)		2.95	(2.45−3.55)	~330		0.72	(0.45−1.16)	~30		<5		363
		Unknown	1.40	(1.19−1.64)		1.46	(1.22−1.74)	~490		1.22	(0.85−1.74)	~100		~150		728
Prediagnostic metformin use
		No	1.00	Ref.		1.00	Ref.	365		1.00	Ref.	83		50		498
		Yes	0.84	(0.74−0.94)		0.86	(0.75−0.99)	660		0.71	(0.53−0.97)	102		123		885
Prediagnostic other ADM use
		No	1.00	Ref.		1.00	Ref.	467		1.00	Ref.	79		88		634
		Yes	0.99	(0.88−1.11)		0.97	(0.85−1.11)	558		1.04	(0.76−1.42)	106		85		749
Prediagnostic insulin use
		No	1.00	Ref.		1.00	Ref.	628		1.00	Ref.	114		108		850
		Yes	1.00	(0.88−1.14)		0.99	(0.86−1.14)	397		1.09	(0.78−1.52)	71		65		533
Prediagnostic statin use
		No	1.00	Ref.		1.00	Ref.	641		1.00	Ref.	125		88		854
		Yes	0.91	(0.80−1.04)		0.91	(0.80−1.05)	384		0.88	(0.62−1.23)	60		85		529
HR = hazard ratio, CI = confidence interval, HCC = hepatocellular carcinoma, ADM = antidiabetic medication

## Sheet: Table S7
Table S7. Estimation results from Cox proportional hazard models of mortality from all causes, HCC and other causes in the local subgroup.
			Overall survival			HCC survival				Other survival				Censored		Total
			HR	95% CI		HR	95% CI	n		HR	95% CI	n
Sex
		Man	1.00	Ref.		1.00	Ref.	164		1.00	Ref.	54		17		235
		Woman	0.87	(0.61−1.23)		1.00	(0.68−1.48)	43		0.51	(0.23−1.13)	8		6		57
Education
		Basic	1.00	Ref.		1.00	Ref.	59		1.00	Ref.	17		8		84
		Intermediate	0.88	(0.65−1.20)		0.86	(0.60−1.23)	76		0.91	(0.49−1.71)	28		7		111
		Higher	0.95	(0.69−1.31)		0.99	(0.70−1.42)	72		0.81	(0.41−1.63)	17		8		97
Duration of diabetes
		1−<7 years	1.00	Ref.		1.00	Ref.	69		1.00	Ref.	19		7		95
		7−<14 years	1.28	(0.94−1.75)		1.35	(0.95−1.92)	86		1.08	(0.54−2.16)	21		10		117
		14−<44 years	1.40	(0.98−1.99)		1.31	(0.87−1.97)	52		1.61	(0.80−3.25)	22		6		80
Diagnosis of hepatitis
		No	1.00	Ref.		1.00	Ref.	~200		1.00	Ref.	~60		~20		273
		Yes	0.78	(0.44−1.36)		0.73	(0.39−1.35)	~10		0.83	(0.19−3.64)	<5		<5		19
Diagnosis of cirrhosis
		No	1.00	Ref.		1.00	Ref.	153		1.00	Ref.	52		15		220
		Yes	1.14	(0.83−1.56)		1.28	(0.91−1.82)	54		0.72	(0.34−1.52)	10		8		72
Year of HCC diagnosis
		1998−2006	1.00	Ref.		1.00	Ref.	89		1.00	Ref.	32		5		126
		2007−2011	0.90	(0.68−1.20)		0.97	(0.70−1.33)	83		0.77	(0.44−1.37)	24		9		116
		2012−2017	1.01	(0.67−1.52)		1.22	(0.77−1.92)	35		0.54	(0.21−1.41)	6		9		50
Age at HCC diagnosis
		65−74 years	1.00	Ref.		1.00	Ref.	~80		1.00	Ref.	~30		~10		119
		40−64 years	0.72	(0.52−1.00)		0.84	(0.58−1.21)	~60		0.35	(0.15−0.81)	~10		~10		72
		75−94 years	1.41	(1.05−1.91)		1.41	(0.99−2.01)	~70		1.39	(0.77−2.49)	~30		<5		101
Prediagnostic metformin use
		No	1.00	Ref.		1.00	Ref.	82		1.00	Ref.	28		9		119
		Yes	0.96	(0.74−1.24)		1.03	(0.77−1.39)	125		0.78	(0.46−1.31)	34		14		173
Prediagnostic other ADM use
		No	1.00	Ref.		1.00	Ref.	92		1.00	Ref.	20		13		125
		Yes	0.84	(0.63−1.11)		0.75	(0.55−1.04)	115		1.16	(0.63−2.12)	42		10		167
Prediagnostic insulin use
		No	1.00	Ref.		1.00	Ref.	135		1.00	Ref.	39		13		187
		Yes	0.92	(0.69−1.23)		0.85	(0.61−1.18)	72		1.19	(0.66−2.16)	23		10		105
Prediagnostic statin use
		No	1.00	Ref.		1.00	Ref.	142		1.00	Ref.	39		14		195
		Yes	0.92	(0.69−1.23)		0.87	(0.62−1.20)	65		1.03	(0.57−1.85)	23		9		97
HR = hazard ratio, CI = confidence interval, HCC = hepatocellular carcinoma, ADM = antidiabetic medication
